# Supplementary material for: Entropy-Driven Inclusion of Natural Protoberberine Alkaloids in Sulfobutylether-β-Cyclodextrin
Source: Molecules. 2022 Nov 3;27(21):7514. doi: 10.3390/molecules27217514 (PMC9657192; doi:10.3390/molecules27217514)
Supplement: Supplementary file 1 [file molecules-27-07514-s001.zip]

Archive with 1 entries (1 files):
- molecules-2001862-supplementary.pdf
